# Supplementary material for: Effects of Salt Treatment Time on the Metabolites, Microbial Composition, and Quality Characteristics of the Soy Sauce Moromi Extract
Source: Foods. 2021 Dec 28;11(1):63. doi: 10.3390/foods11010063 (PMC8750577; doi:10.3390/foods11010063)
Supplement: Supplementary file 1 [file foods-11-00063-s001.zip]

Archive with 1 entries (1 files):
- foods-1492815-supplementary.pdf
